# Supplementary material for: Non-Invasive Measurement of Adrenocortical Activity in Blue-Fronted Parrots (Amazona aestiva, Linnaeus, 1758)
Source: PLoS One. 2015 Dec 30;10(12):e0145909. doi: 10.1371/journal.pone.0145909 (PMC4696673; doi:10.1371/journal.pone.0145909)
Supplement: S2 Dataset — (XLSX) [file pone.0145909.s002.xlsx]

## Sheet: Sheet1
Dataset S2. Glucocorticoid metabolites in droppings of female Blue-fronted parrots - Physiological validation
Tratament	Animal identification	Interval (h)	GCM (ng/g droppings)
C	M	-3 to 0	384.16
C	M	0 to 3	936.04
C	M	3 to 6	308.784		Legend
C	M	6 to 9	166.88		C: Control group (undsiturbed animals)
C	M	9 to 12	212.576		S: Saline group (0.2 mL of saline)
C	M	12 to 15	303.52		D: Dexamehtazone group (1 mg/Kg)
C	M	15 to 18	303.744		A: ACTH group (25 UI)
C	M	18 to 21	307.216		GCM: glucocorticoid metabolites
C	M	21 to 24	518.448
C	N	-3 to 0	187.04
C	N	0 to 3	263.592
C	N	3 to 6	214.312
C	N	6 to 9	237.776
C	N	9 to 12	134.904
C	N	12 to 15	147.784
C	N	15 to 18	166.656
C	N	18 to 21	149.184
C	N	21 to 24	159.656
C	O	-3 to 0	407.456
C	O	0 to 3	323.736
C	O	3 to 6	200.928
C	O	6 to 9	118.944
C	O	9 to 12	39.816
C	O	12 to 15	108.64
C	O	15 to 18	32.76
C	O	18 to 21	60.452
C	O	21 to 24	214.928
C	P	-3 to 0	255.472
C	P	0 to 3	251.608
C	P	3 to 6	192.528
C	P	6 to 9	156.352
C	P	9 to 12	137.984
C	P	12 to 15	88.648
C	P	15 to 18	50.68
C	P	18 to 21	39.592
C	P	21 to 24	162.4
C	Q	-3 to 0	247.632
C	Q	0 to 3	127.624
C	Q	3 to 6	75.992
C	Q	6 to 9	30.576
C	Q	9 to 12	36.288
C	Q	12 to 15	78.176
C	Q	15 to 18	57.568
C	Q	18 to 21	136.696
C	Q	21 to 24	169.232
C	R	-3 to 0	176.904
C	R	0 to 3	411.488
C	R	3 to 6	353.472
C	R	6 to 9	118.832
C	R	9 to 12	64.568
C	R	12 to 15	185.416
C	R	15 to 18	293.776
C	R	18 to 21	sample absent
C	R	21 to 24	1178.35
C	S	-3 to 0	310.968
C	S	0 to 3	140.168
C	S	3 to 6	81.256
C	S	6 to 9	38.304
C	S	9 to 12	15.568
C	S	12 to 15	78.344
C	S	15 to 18	64.12
C	S	18 to 21	116.816
C	S	21 to 24	112.952
C	T	-3 to 0	53.256
C	T	0 to 3	43.736
C	T	3 to 6	162.064
C	T	6 to 9	67.368
C	T	9 to 12	3.08
C	T	12 to 15	77.672
C	T	15 to 18	158.088
C	T	18 to 21	98.336
C	T	21 to 24	106.176
C	U	-3 to 0	420.672
C	U	0 to 3	111.216
C	U	3 to 6	57.736
C	U	6 to 9	62.552
C	U	9 to 12	69.216
C	U	12 to 15	83.72
C	U	15 to 18	35.392
C	U	18 to 21	91.672
C	U	21 to 24	537.376
C	V	-3 to 0	84.924
C	V	0 to 3	229.04
C	V	3 to 6	176.624
C	V	6 to 9	96.208
C	V	9 to 12	84.84
C	V	12 to 15	157.248
C	V	15 to 18	147.112
C	V	18 to 21	76.44
C	V	21 to 24	138.6
C	X	-3 to 0	1678.6
C	X	0 to 3	sample absent
C	X	3 to 6	428.232
C	X	6 to 9	243.264
C	X	9 to 12	115.136
C	X	12 to 15	205.24
C	X	15 to 18	1115.74
C	X	18 to 21	1689.52
C	X	21 to 24	1475.26
C	Z	-3 to 0	137.2
C	Z	0 to 3	351.96
C	Z	3 to 6	156.968
C	Z	6 to 9	97.552
C	Z	9 to 12	82.208
C	Z	12 to 15	172.48
C	Z	15 to 18	236.768
C	Z	18 to 21	355.824
C	Z	21 to 24	178.136
S	M	-3 to 0	372.456
S	M	0 to 3	525.784
S	M	3 to 6	334.824
S	M	6 to 9	217.504
S	M	9 to 12	252.28
S	M	12 to 15	294.896
S	M	15 to 18	252
S	M	18 to 21	294.896
S	M	21 to 24	198.688
S	N	-3 to 0	294.672
S	N	0 to 3	237.776
S	N	3 to 6	205.072
S	N	6 to 9	286.496
S	N	9 to 12	252.28
S	N	12 to 15	181.048
S	N	15 to 18	167.608
S	N	18 to 21	159.544
S	N	21 to 24	245.056
S	O	-3 to 0	77.896
S	O	0 to 3	303.688
S	O	3 to 6	389.592
S	O	6 to 9	98.504
S	O	9 to 12	149.128
S	O	12 to 15	239.792
S	O	15 to 18	93.968
S	O	18 to 21	203.784
S	O	21 to 24	221.592
S	P	-3 to 0	144.368
S	P	0 to 3	239.232
S	P	3 to 6	79.856
S	P	6 to 9	103.096
S	P	9 to 12	65.408
S	P	12 to 15	92.176
S	P	15 to 18	73.36
S	P	18 to 21	128.8
S	P	21 to 24	215.432
S	Q	-3 to 0	176.12
S	Q	0 to 3	124.656
S	Q	3 to 6	226.016
S	Q	6 to 9	97.104
S	Q	9 to 12	79.184
S	Q	12 to 15	53.872
S	Q	15 to 18	135.632
S	Q	18 to 21	91.84
S	Q	21 to 24	225.848
S	R	-3 to 0	713.776
S	R	0 to 3	1876.62
S	R	3 to 6	1552.49
S	R	6 to 9	281.624
S	R	9 to 12	94.976
S	R	12 to 15	311.92
S	R	15 to 18	376.152
S	R	18 to 21	85.512
S	R	21 to 24	958.72
S	S	-3 to 0	93.912
S	S	0 to 3	160.552
S	S	3 to 6	199.08
S	S	6 to 9	127.288
S	S	9 to 12	20.384
S	S	12 to 15	19.824
S	S	15 to 18	122.696
S	S	18 to 21	182.336
S	S	21 to 24	121.128
S	T	-3 to 0	147.392
S	T	0 to 3	85.12
S	T	3 to 6	117.824
S	T	6 to 9	147.336
S	T	9 to 12	66.416
S	T	12 to 15	163.856
S	T	15 to 18	99.008
S	T	18 to 21	171.472
S	T	21 to 24	73.472
S	U	-3 to 0	124.992
S	U	0 to 3	119.56
S	U	3 to 6	85.96
S	U	6 to 9	91.896
S	U	9 to 12	65.52
S	U	12 to 15	66.976
S	U	15 to 18	65.8
S	U	18 to 21	71.848
S	U	21 to 24	163.632
S	V	-3 to 0	117.432
S	V	0 to 3	186.536
S	V	3 to 6	75.936
S	V	6 to 9	98.224
S	V	9 to 12	73.248
S	V	12 to 15	58.296
S	V	15 to 18	91.896
S	V	18 to 21	119.56
S	V	21 to 24	191.856
S	X	-3 to 0	233.296
S	X	0 to 3	718.032
S	X	3 to 6	682.304
S	X	6 to 9	222.655
S	X	9 to 12	358.904
S	X	12 to 15	329.448
S	X	15 to 18	421.232
S	X	18 to 21	494.2
S	X	21 to 24	587.888
S	Z	-3 to 0	482.496
S	Z	0 to 3	315.504
S	Z	3 to 6	153.272
S	Z	6 to 9	192.64
S	Z	9 to 12	31.976
S	Z	12 to 15	203.896
S	Z	15 to 18	252.392
S	Z	18 to 21	320.152
S	Z	21 to 24	157.64
D	M	-3 to 0	738.416
D	M	0 to 3	1512.34
D	M	3 to 6	932.4
D	M	6 to 9	494.368
D	M	9 to 12	354.48
D	M	12 to 15	320.376
D	M	15 to 18	212.184
D	M	18 to 21	214.424
D	M	21 to 24	172.984
D	N	-3 to 0	182.784
D	N	0 to 3	342.104
D	N	3 to 6	302.736
D	N	6 to 9	277.928
D	N	9 to 12	171.976
D	N	12 to 15	147.168
D	N	15 to 18	113.064
D	N	18 to 21	147.168
D	N	21 to 24	127.008
D	O	-3 to 0	79.24
D	O	0 to 3	350.168
D	O	3 to 6	478.016
D	O	6 to 9	208.88
D	O	9 to 12	75.656
D	O	12 to 15	82.152
D	O	15 to 18	183.288
D	O	18 to 21	83.384
D	O	21 to 24	210.112
D	P	-3 to 0	176.12
D	P	0 to 3	367.192
D	P	3 to 6	341.04
D	P	6 to 9	239.232
D	P	9 to 12	144.032
D	P	12 to 15	156.072
D	P	15 to 18	115.752
D	P	18 to 21	110.152
D	P	21 to 24	72.352
D	Q	-3 to 0	799.848
D	Q	0 to 3	851.536
D	Q	3 to 6	253.288
D	Q	6 to 9	143.472
D	Q	9 to 12	134.456
D	Q	12 to 15	79.576
D	Q	15 to 18	214.704
D	Q	18 to 21	132.328
D	Q	21 to 24	228.76
D	R	-3 to 0	599.032
D	R	0 to 3	861.056
D	R	3 to 6	789.152
D	R	6 to 9	760.76
D	R	9 to 12	178.416
D	R	12 to 15	sample absent
D	R	15 to 18	285.992
D	R	18 to 21	sample absent
D	R	21 to 24	466.144
D	S	-3 to 0	180.544
D	S	0 to 3	339.136
D	S	3 to 6	327.096
D	S	6 to 9	281.4
D	S	9 to 12	95.144
D	S	12 to 15	155.848
D	S	15 to 18	126.28
D	S	18 to 21	122.472
D	S	21 to 24	94.248
D	T	-3 to 0	148.12
D	T	0 to 3	368.032
D	T	3 to 6	190.624
D	T	6 to 9	287.056
D	T	9 to 12	264.544
D	T	12 to 15	464.128
D	T	15 to 18	116.536
D	T	18 to 21	42.728
D	T	21 to 24	106.176
D	U	-3 to 0	203.84
D	U	0 to 3	79.968
D	U	3 to 6	467.152
D	U	6 to 9	229.376
D	U	9 to 12	83.44
D	U	12 to 15	78.68
D	U	15 to 18	113.68
D	U	18 to 21	139.44
D	U	21 to 24	103.32
D	V	-3 to 0	117.88
D	V	0 to 3	140.392
D	V	3 to 6	225.736
D	V	6 to 9	140.392
D	V	9 to 12	137.928
D	V	12 to 15	57.792
D	V	15 to 18	95.984
D	V	18 to 21	90.216
D	V	21 to 24	105.392
D	X	-3 to 0	1081.7
D	X	0 to 3	555.744
D	X	3 to 6	351.064
D	X	6 to 9	318.752
D	X	9 to 12	322.448
D	X	12 to 15	172.592
D	X	15 to 18	247.184
D	X	18 to 21	219.128
D	X	21 to 24	147.616
D	Z	-3 to 0	175.448
D	Z	0 to 3	322.896
D	Z	3 to 6	326.144
D	Z	6 to 9	271.544
D	Z	9 to 12	221.648
D	Z	12 to 15	203.84
D	Z	15 to 18	326.592
D	Z	18 to 21	371.448
D	Z	21 to 24	206.752
A	M	-3 to 0	281.008
A	M	0 to 3	1083.32
A	M	3 to 6	1756.05
A	M	6 to 9	1753.81
A	M	9 to 12	417.928
A	M	12 to 15	254.576
A	M	15 to 18	389.2
A	M	18 to 21	233.576
A	M	21 to 24	294.672
A	N	-3 to 0	111.888
A	N	0 to 3	6446.16
A	N	3 to 6	5083.12
A	N	6 to 9	28123.8
A	N	9 to 12	1287.44
A	N	12 to 15	1653.06
A	N	15 to 18	325.752
A	N	18 to 21	147.728
A	N	21 to 24	169.512
A	O	-3 to 0	175.672
A	O	0 to 3	1177.29
A	O	3 to 6	1687.9
A	O	6 to 9	4029.76
A	O	9 to 12	566.16
A	O	12 to 15	102.032
A	O	15 to 18	130.76
A	O	18 to 21	308.112
A	O	21 to 24	226.8
A	P	-3 to 0	107.296
A	P	0 to 3	904.288
A	P	3 to 6	2876.16
A	P	6 to 9	1280.83
A	P	9 to 12	196.336
A	P	12 to 15	136.752
A	P	15 to 18	108.248
A	P	18 to 21	122.192
A	P	21 to 24	193.48
A	Q	-3 to 0	136.864
A	Q	0 to 3	2220.29
A	Q	3 to 6	5101.04
A	Q	6 to 9	1414.06
A	Q	9 to 12	350.448
A	Q	12 to 15	231.28
A	Q	15 to 18	112.784
A	Q	18 to 21	132.552
A	Q	21 to 24	103.936
A	R	-3 to 0	800.52
A	R	0 to 3	2346.18
A	R	3 to 6	2530.25
A	R	6 to 9	9321.76
A	R	9 to 12	385.896
A	R	12 to 15	356.496
A	R	15 to 18	301.392
A	R	18 to 21	118.384
A	R	21 to 24	941.136
A	S	-3 to 0	190.624
A	S	0 to 3	551.096
A	S	3 to 6	2746.58
A	S	6 to 9	4842.88
A	S	9 to 12	583.464
A	S	12 to 15	382.984
A	S	15 to 18	119.952
A	S	18 to 21	116.928
A	S	21 to 24	229.824
A	T	-3 to 0	87.472
A	T	0 to 3	365.904
A	T	3 to 6	1377.66
A	T	6 to 9	2682.29
A	T	9 to 12	sample absent
A	T	12 to 15	338.352
A	T	15 to 18	sample absent
A	T	18 to 21	144.368
A	T	21 to 24	130.76
A	U	-3 to 0	273.728
A	U	0 to 3	130.872
A	U	3 to 6	1554.95
A	U	6 to 9	2315.04
A	U	9 to 12	419.608
A	U	12 to 15	156.52
A	U	15 to 18	122.92
A	U	18 to 21	186.536
A	U	21 to 24	2797.37
A	V	-3 to 0	349.944
A	V	0 to 3	540.12
A	V	3 to 6	2457.73
A	V	6 to 9	649.6
A	V	9 to 12	284.648
A	V	12 to 15	173.824
A	V	15 to 18	137.928
A	V	18 to 21	36.176
A	V	21 to 24	90.328
A	X	-3 to 0	609.168
A	X	0 to 3	2650.76
A	X	3 to 6	4659.2
A	X	6 to 9	1246.11
A	X	9 to 12	557.648
A	X	12 to 15	340.2
A	X	15 to 18	323.12
A	X	18 to 21	1304.46
A	X	21 to 24	2504.66
A	Z	-3 to 0	198.8
A	Z	0 to 3	2854.32
A	Z	3 to 6	1560.27
A	Z	6 to 9	204.96
A	Z	9 to 12	130.536
A	Z	12 to 15	88.648
A	Z	15 to 18	202.104
A	Z	18 to 21	268.352
A	Z	21 to 24	190.008
