# Supplementary material for: Non-Invasive Measurement of Adrenocortical Activity in Blue-Fronted Parrots (Amazona aestiva, Linnaeus, 1758)
Source: PLoS One. 2015 Dec 30;10(12):e0145909. doi: 10.1371/journal.pone.0145909 (PMC4696673; doi:10.1371/journal.pone.0145909)
Supplement: S3 Dataset — (XLSX) [file pone.0145909.s003.xlsx]

## Sheet: Sheet1
Dataset S3. Glucocorticoid metabolites in droppings of male Blue-fronted parrots - Physiological validation
Tratament	Animal	Interval (h)	GCM (ng/g droppings)
C	A	-3 to 0	228.256
C	A	0 to 3	281.512		Legend
C	A	3 to 6	168.112		C: Control group (undsiturbed animals)
C	A	6 to 9	112.448		S: Saline group (0.2 mL of saline)
C	A	9 to 12	151.424		D: Dexamehtazone group (1 mg/Kg)
C	A	12 to 15	234.528		ACTH grooup (25 UI)
C	A	15 to 18	170.296		GCM: glucocorticoids metabolistes
C	A	18 to 21	186.536
C	A	21 to 24	415.464
C	B	-3 to 0	135.744
C	B	0 to 3	124.88
C	B	3 to 6	211.904
C	B	6 to 9	168.56
C	B	9 to 12	45.92
C	B	12 to 15	138.096
C	B	15 to 18	160.888
C	B	18 to 21	116.088
C	B	21 to 24	178.304
C	C	-3 to 0	1104.99
C	C	0 to 3	1205.4
C	C	3 to 6	1499.9
C	C	6 to 9	367.752
C	C	9 to 12	76.72
C	C	12 to 15	sample absent
C	C	15 to 18	151.424
C	C	18 to 21	sample absent
C	C	21 to 24	1792.45
C	D	-3 to 0	1930.1
C	D	0 to 3	402.36
C	D	3 to 6	sample absent
C	D	6 to 9	2550.86
C	D	9 to 12	1307.26
C	D	12 to 15	1181.49
C	D	15 to 18	718.592
C	D	18 to 21	sample absent
C	D	21 to 24	1307.26
C	E	-3 to 0	57.848
C	E	0 to 3	136.304
C	E	3 to 6	118.216
C	E	6 to 9	97.944
C	E	9 to 12	129.528
C	E	12 to 15	67.424
C	E	15 to 18	67.312
C	E	18 to 21	76.44
C	E	21 to 24	164.584
C	F	-3 to 0	104.496
C	F	0 to 3	193.872
C	F	3 to 6	178.248
C	F	6 to 9	219.296
C	F	9 to 12	109.928
C	F	12 to 15	94.472
C	F	15 to 18	137.76
C	F	18 to 21	111.384
C	F	21 to 24	218.848
C	G	-3 to 0	730.968
C	G	0 to 3	1882.16
C	G	3 to 6	239.848
C	G	6 to 9	184.968
C	G	9 to 12	72.184
C	G	12 to 15	37.576
C	G	15 to 18	114.688
C	G	18 to 21	157.808
C	G	21 to 24	155.68
C	H	-3 to 0	320.152
C	H	0 to 3	611.184
C	H	3 to 6	88.984
C	H	6 to 9	109.816
C	H	9 to 12	210.168
C	H	12 to 15	215.992
C	H	15 to 18	126.056
C	H	18 to 21	216.104
C	H	21 to 24	226.296
C	I	-3 to 0	120.456
C	I	0 to 3	87.248
C	I	3 to 6	120.344
C	I	6 to 9	106.176
C	I	9 to 12	77.392
C	I	12 to 15	49.56
C	I	15 to 18	59.192
C	I	18 to 21	68.992
C	I	21 to 24	110.04
C	J	-3 to 0	277.928
C	J	0 to 3	636.328
C	J	3 to 6	378.56
C	J	6 to 9	230.552
C	J	9 to 12	224.728
C	J	12 to 15	280.336
C	J	15 to 18	259.504
C	J	18 to 21	60.704
C	J	21 to 24	326.144
C	K	-3 to 0	654.304
C	K	0 to 3	947.744
C	K	3 to 6	180.32
C	K	6 to 9	94.248
C	K	9 to 12	46.368
C	K	12 to 15	181.608
C	K	15 to 18	336
C	K	18 to 21	430.696
C	K	21 to 24	266.784
C	L	-3 to 0	382.48
C	L	0 to 3	186.648
C	L	3 to 6	sample absent
C	L	6 to 9	184.744
C	L	9 to 12	295.456
C	L	12 to 15	179.872
C	L	15 to 18	201.488
C	L	18 to 21	sample absent
C	L	21 to 24	437.472
S	A	-3 to 0	303.464
S	A	0 to 3	209.72
S	A	3 to 6	137.312
S	A	6 to 9	150.248
S	A	9 to 12	95.312
S	A	12 to 15	91.56
S	A	15 to 18	127.792
S	A	18 to 21	101.752
S	A	21 to 24	162.232
S	B	-3 to 0	245.672
S	B	0 to 3	121.352
S	B	3 to 6	112.056
S	B	6 to 9	166.264
S	B	9 to 12	157.696
S	B	12 to 15	84.616
S	B	15 to 18	128.352
S	B	18 to 21	190.456
S	B	21 to 24	281.288
S	C	-3 to 0	389.2
S	C	0 to 3	1137.81
S	C	3 to 6	225.68
S	C	6 to 9	431.144
S	C	9 to 12	148.904
S	C	12 to 15	273.28
S	C	15 to 18	308.28
S	C	18 to 21	230.72
S	C	21 to 24	332.36
S	D	-3 to 0	1829.74
S	D	0 to 3	2731.85
S	D	3 to 6	991.48
S	D	6 to 9	1068.59
S	D	9 to 12	600.6
S	D	12 to 15	329.784
S	D	15 to 18	188.104
S	D	18 to 21	500.584
S	D	21 to 24	1166.82
S	E	-3 to 0	78.624
S	E	0 to 3	546.392
S	E	3 to 6	255.864
S	E	6 to 9	83.44
S	E	9 to 12	58.128
S	E	12 to 15	81.648
S	E	15 to 18	47.656
S	E	18 to 21	47.656
S	E	21 to 24	106.232
S	F	-3 to 0	60.76
S	F	0 to 3	135.8
S	F	3 to 6	162.4
S	F	6 to 9	178.36
S	F	9 to 12	60.704
S	F	12 to 15	57.288
S	F	15 to 18	62.496
S	F	18 to 21	129.864
S	F	21 to 24	157.304
S	G	-3 to 0	291.032
S	G	0 to 3	530.264
S	G	3 to 6	264.04
S	G	6 to 9	277.256
S	G	9 to 12	197.904
S	G	12 to 15	59.024
S	G	15 to 18	66.752
S	G	18 to 21	72.968
S	G	21 to 24	274.96
S	H	-3 to 0	231.504
S	H	0 to 3	228.256
S	H	3 to 6	151.872
S	H	6 to 9	110.376
S	H	9 to 12	118.664
S	H	12 to 15	99.568
S	H	15 to 18	187.712
S	H	18 to 21	160.384
S	H	21 to 24	213.024
S	I	-3 to 0	259.28
S	I	0 to 3	233.184
S	I	3 to 6	153.608
S	I	6 to 9	126.224
S	I	9 to 12	124.152
S	I	12 to 15	99.68
S	I	15 to 18	73.528
S	I	18 to 21	sample absent
S	I	21 to 24	196.784
S	J	-3 to 0	76.328
S	J	0 to 3	164.304
S	J	3 to 6	350.056
S	J	6 to 9	445.256
S	J	9 to 12	909.664
S	J	12 to 15	245.392
S	J	15 to 18	199.36
S	J	18 to 21	211.736
S	J	21 to 24	314.664
S	K	-3 to 0	68.264
S	K	0 to 3	450.464
S	K	3 to 6	840.504
S	K	6 to 9	345.128
S	K	9 to 12	101.472
S	K	12 to 15	136.304
S	K	15 to 18	148.4
S	K	18 to 21	89.264
S	K	21 to 24	205.016
S	L	-3 to 0	382.872
S	L	0 to 3	386.848
S	L	3 to 6	438.66
S	L	6 to 9	136.528
S	L	9 to 12	293.104
S	L	12 to 15	198.688
S	L	15 to 18	143.136
S	L	18 to 21	159.441
S	L	21 to 24	183.288
D	A	-3 to 0	310.576
D	A	0 to 3	547.624
D	A	3 to 6	340.368
D	A	6 to 9	196.504
D	A	9 to 12	153.944
D	A	12 to 15	122.584
D	A	15 to 18	86.968
D	A	18 to 21	105.952
D	A	21 to 24	133.896
D	B	-3 to 0	502.208
D	B	0 to 3	1553.61
D	B	3 to 6	385.112
D	B	6 to 9	220.472
D	B	9 to 12	137.648
D	B	12 to 15	87.36
D	B	15 to 18	73.304
D	B	18 to 21	86.912
D	B	21 to 24	112.056
D	C	-3 to 0	462.896
D	C	0 to 3	932.904
D	C	3 to 6	543.928
D	C	6 to 9	393.176
D	C	9 to 12	152.712
D	C	12 to 15	329.56
D	C	15 to 18	502.208
D	C	18 to 21	306.6
D	C	21 to 24	255.584
D	D	-3 to 0	2376.81
D	D	0 to 3	1896.44
D	D	3 to 6	4659.2
D	D	6 to 9	2495.08
D	D	9 to 12	2219.45
D	D	12 to 15	1158.25
D	D	15 to 18	288.232
D	D	18 to 21	131.656
D	D	21 to 24	238.336
D	E	-3 to 0	413.672
D	E	0 to 3	1559.71
D	E	3 to 6	946.12
D	E	6 to 9	345.744
D	E	9 to 12	87.696
D	E	12 to 15	120.12
D	E	15 to 18	134.344
D	E	18 to 21	89.32
D	E	21 to 24	70.672
D	F	-3 to 0	79.296
D	F	0 to 3	628.656
D	F	3 to 6	436.352
D	F	6 to 9	264.04
D	F	9 to 12	189.504
D	F	12 to 15	102.872
D	F	15 to 18	154.896
D	F	18 to 21	102.2
D	F	21 to 24	127.96
D	G	-3 to 0	118.44
D	G	0 to 3	673.96
D	G	3 to 6	682.36
D	G	6 to 9	421.008
D	G	9 to 12	199.92
D	G	12 to 15	202.552
D	G	15 to 18	182.224
D	G	18 to 21	189.728
D	G	21 to 24	260.848
D	H	-3 to 0	304.92
D	H	0 to 3	584.304
D	H	3 to 6	519.848
D	H	6 to 9	494.536
D	H	9 to 12	251.944
D	H	12 to 15	269.304
D	H	15 to 18	269.864
D	H	18 to 21	198.576
D	H	21 to 24	291.928
D	I	-3 to 0	304.472
D	I	0 to 3	425.096
D	I	3 to 6	652.736
D	I	6 to 9	344.344
D	I	9 to 12	344.232
D	I	12 to 15	253.344
D	I	15 to 18	168.672
D	I	18 to 21	223.104
D	I	21 to 24	274.624
D	J	-3 to 0	240.016
D	J	0 to 3	626.64
D	J	3 to 6	455.616
D	J	6 to 9	397.656
D	J	9 to 12	194.04
D	J	12 to 15	172.144
D	J	15 to 18	147
D	J	18 to 21	136.752
D	J	21 to 24	149.688
D	K	-3 to 0	778.904
D	K	0 to 3	863.464
D	K	3 to 6	509.768
D	K	6 to 9	259.952
D	K	9 to 12	224.728
D	K	12 to 15	175.168
D	K	15 to 18	194.04
D	K	18 to 21	197.176
D	K	21 to 24	189.896
D	L	-3 to 0	118.832
D	L	0 to 3	391.552
D	L	3 to 6	sample absent
D	L	6 to 9	552.328
D	L	9 to 12	sample absent
D	L	12 to 15	285.264
D	L	15 to 18	182.336
D	L	18 to 21	123.2
D	L	21 to 24	263.312
A	A	-3 to 0	245.392
A	A	0 to 3	4459.28
A	A	3 to 6	1537.87
A	A	6 to 9	722.008
A	A	9 to 12	188.216
A	A	12 to 15	155.176
A	A	15 to 18	193.928
A	A	18 to 21	241.416
A	A	21 to 24	196.504
A	B	-3 to 0	397.376
A	B	0 to 3	1830.25
A	B	3 to 6	3308.09
A	B	6 to 9	1375.92
A	B	9 to 12	273.336
A	B	12 to 15	153.72
A	B	15 to 18	137.648
A	B	18 to 21	107.968
A	B	21 to 24	215.152
A	C	-3 to 0	303.128
A	C	0 to 3	971.936
A	C	3 to 6	2796.14
A	C	6 to 9	2050.33
A	C	9 to 12	22976.2
A	C	12 to 15	2185.01
A	C	15 to 18	783.776
A	C	18 to 21	543.76
A	C	21 to 24	204.008
A	D	-3 to 0	1774.53
A	D	0 to 3	2799.83
A	D	3 to 6	2699.48
A	D	6 to 9	sample absent
A	D	9 to 12	1132.32
A	D	12 to 15	1466.86
A	D	15 to 18	430.304
A	D	18 to 21	329.168
A	D	21 to 24	658.56
A	E	-3 to 0	301.112
A	E	0 to 3	813.176
A	E	3 to 6	6585.6
A	E	6 to 9	7786.24
A	E	9 to 12	546.952
A	E	12 to 15	157.416
A	E	15 to 18	215.824
A	E	18 to 21	322
A	E	21 to 24	504.224
A	F	-3 to 0	185.248
A	F	0 to 3	775.32
A	F	3 to 6	3497.14
A	F	6 to 9	2488.47
A	F	9 to 12	437.976
A	F	12 to 15	289.296
A	F	15 to 18	124.488
A	F	18 to 21	119.056
A	F	21 to 24	154.896
A	G	-3 to 0	240.464
A	G	0 to 3	1894.98
A	G	3 to 6	2066.23
A	G	6 to 9	504.224
A	G	9 to 12	802.536
A	G	12 to 15	71.624
A	G	15 to 18	101.808
A	G	18 to 21	sample absent
A	G	21 to 24	115.136
A	H	-3 to 0	223.496
A	H	0 to 3	2812.1
A	H	3 to 6	7272.72
A	H	6 to 9	2174.37
A	H	9 to 12	584.136
A	H	12 to 15	412.552
A	H	15 to 18	297.304
A	H	18 to 21	347.592
A	H	21 to 24	395.92
A	I	-3 to 0	67.088
A	I	0 to 3	172.256
A	I	3 to 6	1378.78
A	I	6 to 9	5239.36
A	I	9 to 12	555.8
A	I	12 to 15	308.448
A	I	15 to 18	211.624
A	I	18 to 21	111.552
A	I	21 to 24	194.264
A	J	-3 to 0	346.64
A	J	0 to 3	1700.22
A	J	3 to 6	2036.72
A	J	6 to 9	152.768
A	J	9 to 12	109.144
A	J	12 to 15	90.776
A	J	15 to 18	sample absent
A	J	18 to 21	89.208
A	J	21 to 24	149.632
A	K	-3 to 0	372.4
A	K	0 to 3	10980.5
A	K	3 to 6	7272.72
A	K	6 to 9	1762.54
A	K	9 to 12	301.448
A	K	12 to 15	184.24
A	K	15 to 18	172.704
A	K	18 to 21	158.872
A	K	21 to 24	267.176
A	L	-3 to 0	255.024
A	L	0 to 3	600.376
A	L	3 to 6	sample absent
A	L	6 to 9	3023.61
A	L	9 to 12	445.2
A	L	12 to 15	183.232
A	L	15 to 18	279.888
A	L	18 to 21	sample absent
A	L	21 to 24	421.008
